# Supplementary material for: Combining multi-dimensional data to identify key genes and pathways in gastric cancer
Source: PeerJ. 2017 Jun 6;5:e3385. doi: 10.7717/peerj.3385 (PMC5463969; doi:10.7717/peerj.3385)
Supplement: Table S3 [file peerj-05-3385-s003.xlsx]

## Sheet: miRNA control
	Table S3. Candidate genes controlled by microRNA.
	Gene Symbol	miRNA control	miRNA expression change (log2 fold)	Gene expression change (log2 fold)	Gene-miRNA correlation	Correlation P-value
	BTG2	hsa-miR-103a-3p	1.01954	-1.49996	-0.223521	0.000201961
	GREM2	hsa-miR-103a-3p	1.01954	-1.69305	-0.345927	4.60518e-09
	KIAA2022	hsa-miR-103a-3p	1.01954	-2.97046	-0.363651	6.29617e-10
	KLF4	hsa-miR-103a-3p	1.01954	-1.1543	0.0793465	0.192013
	PDK4	hsa-miR-103a-3p	1.01954	-2.12478	-0.23733	7.72591e-05
	TGFBR3	hsa-miR-103a-3p	1.01954	-1.20374	-0.181049	0.00272655
	ANKRD29	hsa-miR-106b-5p	1.68743	-1.20719	-0.396222	1.1668e-11
	CELF2	hsa-miR-106b-5p	1.68743	-1.0156	-0.531167	3.32783e-21
	CFL2	hsa-miR-106b-5p	1.68743	-1.48408	-0.596796	1.23505e-27
	CLIP4	hsa-miR-106b-5p	1.68743	-1.20431	-0.558846	9.62077e-24
	CROT	hsa-miR-106b-5p	1.68743	-1.00983	-0.224863	0.000184417
	FAM189A1	hsa-miR-106b-5p	1.68743	-3.52667	-0.289787	1.16202e-06
	KAT2B	hsa-miR-106b-5p	1.68743	-1.28221	-0.47219	1.64419e-16
	KLF9	hsa-miR-106b-5p	1.68743	-1.1279	-0.58889	8.80674e-27
	MAPK4	hsa-miR-106b-5p	1.68743	-3.22897	-0.429016	1.32073e-13
	PKIA	hsa-miR-106b-5p	1.68743	-1.28516	-0.436779	4.24974e-14
	RGMA	hsa-miR-106b-5p	1.68743	-1.57712	-0.585896	1.8276e-26
	RGMB	hsa-miR-106b-5p	1.68743	-1.22798	-0.601423	3.81389e-28
	SLC35F3	hsa-miR-106b-5p	1.68743	-1.56696	-0.177365	0.00333536
	SPG20	hsa-miR-106b-5p	1.68743	-1.2113	-0.432968	7.44145e-14
	TMEM100	hsa-miR-106b-5p	1.68743	-2.79142	-0.546402	1.42486e-22
	VLDLR	hsa-miR-106b-5p	1.68743	-1.36393	-0.454571	2.82633e-15
	BCL7A	hsa-miR-129-5p	-1.60137	1.13808	-0.0519172	0.39373
	CAMK2N1	hsa-miR-129-5p	-1.60137	1.10646	-0.0511582	0.400691
	CBX4	hsa-miR-129-5p	-1.60137	1.38246	0.0696554	0.252256
	CHD7	hsa-miR-129-5p	-1.60137	1.3997	-0.0567305	0.351303
	E2F7	hsa-miR-129-5p	-1.60137	3.1119	-0.211261	0.000451768
	ETS1	hsa-miR-129-5p	-1.60137	1.09558	0.0739973	0.223816
	ETV5	hsa-miR-129-5p	-1.60137	1.01977	-0.0013373	0.982485
	FOXP4	hsa-miR-129-5p	-1.60137	1.05826	0.139711	0.0211738
	HDGF	hsa-miR-129-5p	-1.60137	1.21477	-0.0492829	0.418202
	HOXB9	hsa-miR-129-5p	-1.60137	6.12403	0.0185196	0.761088
	HOXC10	hsa-miR-129-5p	-1.60137	9.60499	0.098326	0.105643
	HOXC13	hsa-miR-129-5p	-1.60137	7.89297	0.0493933	0.417159
	MAP7	hsa-miR-129-5p	-1.60137	1.41303	-0.132432	0.0289843
	MARCKSL1	hsa-miR-129-5p	-1.60137	2.33858	-0.155021	0.0104552
	PMEPA1	hsa-miR-129-5p	-1.60137	2.33118	0.0194969	0.748892
	RGS19	hsa-miR-129-5p	-1.60137	1.16265	0.0985323	0.10491
	RUNX1	hsa-miR-129-5p	-1.60137	1.65111	-0.108562	0.0738586
	SBK1	hsa-miR-129-5p	-1.60137	1.49847	0.120888	0.0463852
	SH3KBP1	hsa-miR-129-5p	-1.60137	1.4773	-0.0584109	0.337196
	SOX11	hsa-miR-129-5p	-1.60137	3.10057	-0.122413	0.0436767
	SOX4	hsa-miR-129-5p	-1.60137	2.01221	-0.00973957	0.872965
	WNT5A	hsa-miR-129-5p	-1.60137	1.00964	0.0913281	0.132987
	ZBTB33	hsa-miR-129-5p	-1.60137	1.02649	-0.164509	0.00654386
	ZNF618	hsa-miR-129-5p	-1.60137	1.05996	0.0882543	0.146597
	CFL2	hsa-miR-130b-3p	2.33679	-1.48408	-0.612826	1.93911e-29
	FOXF2	hsa-miR-130b-3p	2.33679	-1.10841	-0.414641	1.0002e-12
	KIT	hsa-miR-130b-3p	2.33679	-1.76299	-0.466421	4.24886e-16
	MAF	hsa-miR-130b-3p	2.33679	-1.02065	-0.394772	1.40684e-11
	NPTX1	hsa-miR-130b-3p	2.33679	-3.36172	-0.497752	1.96105e-18
	NR3C2	hsa-miR-130b-3p	2.33679	-1.07374	-0.388342	3.18967e-11
	PRKAA2	hsa-miR-130b-3p	2.33679	-2.57068	-0.362062	7.56381e-10
	REEP1	hsa-miR-130b-3p	2.33679	-2.0897	-0.407396	2.67657e-12
	SLC35F3	hsa-miR-130b-3p	2.33679	-1.56696	-0.15608	0.00993461
	SNPH	hsa-miR-130b-3p	2.33679	-1.03109	-0.233409	0.000102097
	SOX21	hsa-miR-130b-3p	2.33679	-5.31911	0.00103009	0.986508
	SPG20	hsa-miR-130b-3p	2.33679	-1.2113	-0.496393	2.50532e-18
	COL1A1	hsa-miR-133a-3p	-2.80061	3.1737	0.128511	0.0341333
	FBXL19	hsa-miR-133a-3p	-2.80061	1.06356	-0.0578987	0.341457
	FOXC1	hsa-miR-133a-3p	-2.80061	2.08534	-0.108499	0.074026
	HOXA9	hsa-miR-133a-3p	-2.80061	4.52533	-0.0314495	0.605563
	PDE7A	hsa-miR-133a-3p	-2.80061	1.06274	-0.199965	0.000912263
	PPP1R9B	hsa-miR-133a-3p	-2.80061	1.01637	0.0496656	0.414593
	PTBP1	hsa-miR-133a-3p	-2.80061	1.11085	-0.417301	6.92621e-13
	RCE1	hsa-miR-133a-3p	-2.80061	1.03615	-0.273869	4.5637e-06
	SOLH	hsa-miR-133a-3p	-2.80061	1.11398	-0.155427	0.0102528
	SOX4	hsa-miR-133a-3p	-2.80061	2.01221	-0.0212633	0.727008
	TNFRSF10B	hsa-miR-133a-3p	-2.80061	1.46981	-0.303421	3.36301e-07
	ZNF217	hsa-miR-133a-3p	-2.80061	1.01867	-0.208523	0.000537509
	COL1A1	hsa-miR-133b	-2.81567	3.1737	0.114732	0.0587925
	FBXL19	hsa-miR-133b	-2.81567	1.06356	-0.0560692	0.356955
	FOXC1	hsa-miR-133b	-2.81567	2.08534	-0.110818	0.0680226
	HOXA9	hsa-miR-133b	-2.81567	4.52533	-0.0413226	0.497353
	PDE7A	hsa-miR-133b	-2.81567	1.06274	-0.217522	0.00030114
	PPP1R9B	hsa-miR-133b	-2.81567	1.01637	0.0533409	0.38087
	PTBP1	hsa-miR-133b	-2.81567	1.11085	-0.347854	3.73144e-09
	RCE1	hsa-miR-133b	-2.81567	1.03615	-0.201606	0.000825593
	SOLH	hsa-miR-133b	-2.81567	1.11398	-0.129393	0.032912
	SOX4	hsa-miR-133b	-2.81567	2.01221	-0.0765712	0.208074
	TNFRSF10B	hsa-miR-133b	-2.81567	1.46981	-0.273004	4.90402e-06
	ZNF217	hsa-miR-133b	-2.81567	1.01867	-0.211032	0.000458409
	BMPER	hsa-miR-135b-5p	4.39152	-1.95793	-0.253639	2.30307e-05
	FRMPD4	hsa-miR-135b-5p	4.39152	-3.25943	-0.239431	6.64155e-05
	NPTX1	hsa-miR-135b-5p	4.39152	-3.36172	-0.397888	9.40159e-12
	NR3C2	hsa-miR-135b-5p	4.39152	-1.07374	-0.283934	1.9406e-06
	VLDLR	hsa-miR-135b-5p	4.39152	-1.36393	-0.250475	2.93157e-05
	CDK6	hsa-miR-137	-1.67682	1.62079	-0.175433	0.00370165
	CHD7	hsa-miR-137	-1.67682	1.3997	-0.135823	0.0250833
	COL5A1	hsa-miR-137	-1.67682	1.821	0.173937	0.00400979
	DUSP4	hsa-miR-137	-1.67682	1.71873	-0.0882133	0.146785
	E2F7	hsa-miR-137	-1.67682	3.1119	-0.219882	0.000257673
	EXO1	hsa-miR-137	-1.67682	2.86229	-0.239307	6.70103e-05
	EZH2	hsa-miR-137	-1.67682	1.91881	-0.27194	5.35597e-06
	FMNL2	hsa-miR-137	-1.67682	1.23705	-0.000674392	0.991167
	FOXC1	hsa-miR-137	-1.67682	2.08534	-0.156742	0.00962058
	HIP1R	hsa-miR-137	-1.67682	1.15997	-0.130775	0.031073
	HOXC8	hsa-miR-137	-1.67682	6.69374	-0.0332692	0.58485
	KLHL17	hsa-miR-137	-1.67682	1.07544	-0.150751	0.0128089
	MORC4	hsa-miR-137	-1.67682	1.24348	-0.199642	0.000930294
	NOTCH1	hsa-miR-137	-1.67682	1.11396	-0.0116361	0.848502
	PDE7A	hsa-miR-137	-1.67682	1.06274	-0.0773216	0.203639
	PTBP1	hsa-miR-137	-1.67682	1.11085	-0.280852	2.53049e-06
	SATB2	hsa-miR-137	-1.67682	1.80712	-0.0986352	0.104546
	SLC1A5	hsa-miR-137	-1.67682	1.5797	-0.224589	0.000187882
	SRC	hsa-miR-137	-1.67682	1.05511	-0.143294	0.0180495
	STC1	hsa-miR-137	-1.67682	1.47497	0.197504	0.00105802
	TCF3	hsa-miR-137	-1.67682	1.36303	-0.194463	0.0012676
	TMPO	hsa-miR-137	-1.67682	1.20182	-0.226469	0.000165301
	ZC3H3	hsa-miR-137	-1.67682	1.09907	-0.123547	0.0417493
	ZNF217	hsa-miR-137	-1.67682	1.01867	-0.184202	0.00228777
	CG43343	hsa-miR-139-5p	-1.68609	1.0655	0.0257116	0.672906
	CHD7	hsa-miR-139-5p	-1.68609	1.3997	-0.166798	0.00582327
	ETS1	hsa-miR-139-5p	-1.68609	1.09558	0.327533	3.19806e-08
	GPR56	hsa-miR-139-5p	-1.68609	1.62692	-0.251558	2.70017e-05
	HDGF	hsa-miR-139-5p	-1.68609	1.21477	-0.253232	2.37607e-05
	HOXA9	hsa-miR-139-5p	-1.68609	4.52533	-0.136178	0.0247017
	OSR2	hsa-miR-139-5p	-1.68609	1.46526	0.042525	0.48491
	PTPRU	hsa-miR-139-5p	-1.68609	1.6245	-0.0127964	0.833605
	RUNX1	hsa-miR-139-5p	-1.68609	1.65111	-0.0150772	0.8045
	TET3	hsa-miR-139-5p	-1.68609	1.19517	-0.088724	0.144451
	TGIF1	hsa-miR-139-5p	-1.68609	1.19318	-0.243189	5.04945e-05
	TPM3	hsa-miR-139-5p	-1.68609	1.07067	-0.296497	6.36321e-07
	FOXP2	hsa-miR-141-3p	3.18828	-1.86344	-0.616699	6.85558e-30
	NCAM1	hsa-miR-141-3p	3.18828	-2.7152	-0.572944	3.94736e-25
	NR3C1	hsa-miR-141-3p	3.18828	-1.05315	-0.494998	3.21742e-18
	SORBS2	hsa-miR-141-3p	3.18828	-1.69119	-0.390467	2.4385e-11
	CFL2	hsa-miR-142-3p	2.33373	-1.48408	-0.343277	6.13661e-09
	GHR	hsa-miR-142-3p	2.33373	-2.05949	-0.29252	9.10918e-07
	KAT2B	hsa-miR-142-3p	2.33373	-1.28221	0.0585795	0.335801
	ABL2	hsa-miR-143-3p	-1.23592	1.00136	0.0655122	0.281643
	CBFB	hsa-miR-143-3p	-1.23592	1.20869	-0.207081	0.000588484
	ERBB3	hsa-miR-143-3p	-1.23592	1.02949	-0.131075	0.0306861
	FAM60A	hsa-miR-143-3p	-1.23592	1.57021	-0.300887	4.25515e-07
	FUT4	hsa-miR-143-3p	-1.23592	1.38428	-0.108369	0.074375
	LIMK1	hsa-miR-143-3p	-1.23592	1.55895	-0.0442512	0.467346
	MSI2	hsa-miR-143-3p	-1.23592	1.0322	-0.203904	0.000716984
	PTBP3	hsa-miR-143-3p	-1.23592	1.10641	-0.315986	1.01283e-07
	SIX4	hsa-miR-143-3p	-1.23592	1.30318	-0.0320734	0.598425
	SLC39A10	hsa-miR-143-3p	-1.23592	1.60181	-0.118534	0.0508439
	TNS3	hsa-miR-143-3p	-1.23592	1.148	-0.0755346	0.214315
	TPM3	hsa-miR-143-3p	-1.23592	1.07067	-0.315133	1.10073e-07
	ZDHHC9	hsa-miR-143-3p	-1.23592	1.29807	-0.31152	1.56159e-07
	ABLIM2	hsa-miR-145-5p	-1.71746	1.18564	-0.0801368	0.187609
	ABRACL	hsa-miR-145-5p	-1.71746	1.01338	-0.0785943	0.196274
	C20orf20	hsa-miR-145-5p	-1.71746	1.37817	-0.255395	2.01159e-05
	CBFB	hsa-miR-145-5p	-1.71746	1.20869	-0.37581	1.4956e-10
	CDK6	hsa-miR-145-5p	-1.71746	1.62079	-0.253797	2.27522e-05
	EFNA1	hsa-miR-145-5p	-1.71746	1.04577	-0.203674	0.000727252
	EFNA3	hsa-miR-145-5p	-1.71746	1.57441	-0.215609	0.000341295
	FAM108C1	hsa-miR-145-5p	-1.71746	1.55933	-0.214789	0.000359987
	FMNL2	hsa-miR-145-5p	-1.71746	1.23705	-0.0940472	0.121778
	FSCN1	hsa-miR-145-5p	-1.71746	1.89691	0.0603293	0.32154
	H2AFX	hsa-miR-145-5p	-1.71746	1.4964	-0.112349	0.0642806
	LRRC16A	hsa-miR-145-5p	-1.71746	1.40379	-0.369722	3.09486e-10
	LRRC8B	hsa-miR-145-5p	-1.71746	1.11277	-0.50179	9.41054e-19
	PRKX	hsa-miR-145-5p	-1.71746	1.04865	-0.308649	2.05502e-07
	RTKN	hsa-miR-145-5p	-1.71746	1.68091	-0.183021	0.00244397
	SOX11	hsa-miR-145-5p	-1.71746	3.10057	-0.0910183	0.134313
	SP8	hsa-miR-145-5p	-1.71746	4.76472	-0.244915	4.44601e-05
	SRGAP1	hsa-miR-145-5p	-1.71746	1.20051	0.086087	0.156812
	TPM3	hsa-miR-145-5p	-1.71746	1.07067	-0.353929	1.90408e-09
	USP31	hsa-miR-145-5p	-1.71746	1.1576	-0.0949932	0.118055
	ZBTB33	hsa-miR-145-5p	-1.71746	1.02649	-0.347031	4.0829e-09
	ZDHHC9	hsa-miR-145-5p	-1.71746	1.29807	-0.330345	2.39767e-08
	BTG2	hsa-miR-146b-5p	2.44299	-1.49996	-0.22803	0.000148509
	CFL2	hsa-miR-148b-3p	1.03104	-1.48408	-0.647371	1.0647e-33
	KIT	hsa-miR-148b-3p	1.03104	-1.76299	-0.334952	1.4861e-08
	KLF4	hsa-miR-148b-3p	1.03104	-1.1543	0.113702	0.0611139
	MAF	hsa-miR-148b-3p	1.03104	-1.02065	-0.335583	1.3911e-08
	NPTX1	hsa-miR-148b-3p	1.03104	-3.36172	-0.452685	3.79517e-15
	RGMA	hsa-miR-148b-3p	1.03104	-1.57712	-0.615586	9.25674e-30
	SYT4	hsa-miR-148b-3p	1.03104	-3.6824	-0.291552	9.93277e-07
	ELL2	hsa-miR-155-5p	1.67547	-1.18272	-0.0723324	0.234439
	NOVA1	hsa-miR-155-5p	1.67547	-1.57367	-0.291159	1.02867e-06
	PKIA	hsa-miR-155-5p	1.67547	-1.28516	-0.20202	0.00080498
	ADRB2	hsa-miR-15a-5p	1.32546	-2.25652	-0.411715	1.49272e-12
	BTG2	hsa-miR-15a-5p	1.32546	-1.49996	-0.234649	9.35303e-05
	DIXDC1	hsa-miR-15a-5p	1.32546	-1.28048	-0.589608	7.38587e-27
	LEPREL1	hsa-miR-15a-5p	1.32546	-1.62629	-0.312481	1.42346e-07
	PDK4	hsa-miR-15a-5p	1.32546	-2.12478	-0.408784	2.22072e-12
	PID1	hsa-miR-15a-5p	1.32546	-1.44395	-0.359975	9.60965e-10
	RELN	hsa-miR-15a-5p	1.32546	-2.33809	-0.451188	4.79022e-15
	RNF217	hsa-miR-15a-5p	1.32546	-1.04269	-0.486683	1.39681e-17
	SYT4	hsa-miR-15a-5p	1.32546	-3.6824	-0.280102	2.69824e-06
	TGFBR3	hsa-miR-15a-5p	1.32546	-1.20374	-0.416236	8.02681e-13
	TMEM100	hsa-miR-15a-5p	1.32546	-2.79142	-0.484143	2.1702e-17
	TSC22D3	hsa-miR-15a-5p	1.32546	-1.27748	-0.348413	3.50962e-09
	ADRB2	hsa-miR-15b-5p	1.26011	-2.25652	-0.461483	9.44279e-16
	BTG2	hsa-miR-15b-5p	1.26011	-1.49996	-0.264501	9.81711e-06
	DIXDC1	hsa-miR-15b-5p	1.26011	-1.28048	-0.673247	2.85754e-37
	LEPREL1	hsa-miR-15b-5p	1.26011	-1.62629	-0.295881	6.72919e-07
	PDK4	hsa-miR-15b-5p	1.26011	-2.12478	-0.462331	8.24017e-16
	PID1	hsa-miR-15b-5p	1.26011	-1.44395	-0.424226	2.62086e-13
	RELN	hsa-miR-15b-5p	1.26011	-2.33809	-0.4346	5.85945e-14
	RNF217	hsa-miR-15b-5p	1.26011	-1.04269	-0.512996	1.16523e-19
	SYT4	hsa-miR-15b-5p	1.26011	-3.6824	-0.390397	2.46016e-11
	TGFBR3	hsa-miR-15b-5p	1.26011	-1.20374	-0.505955	4.36866e-19
	TMEM100	hsa-miR-15b-5p	1.26011	-2.79142	-0.545273	1.80949e-22
	TSC22D3	hsa-miR-15b-5p	1.26011	-1.27748	-0.327888	3.08457e-08
	ADRB2	hsa-miR-16-5p	1.26029	-2.25652	-0.316885	9.27462e-08
	BTG2	hsa-miR-16-5p	1.26029	-1.49996	-0.215461	0.000344588
	D4S234E	hsa-miR-16-5p	1.26029	-1.27311	-0.00377101	0.950637
	DIXDC1	hsa-miR-16-5p	1.26029	-1.28048	-0.642391	4.73482e-33
	LEPREL1	hsa-miR-16-5p	1.26029	-1.62629	-0.259153	1.50092e-05
	PDK4	hsa-miR-16-5p	1.26029	-2.12478	-0.377661	1.19533e-10
	PID1	hsa-miR-16-5p	1.26029	-1.44395	-0.356192	1.47665e-09
	RELN	hsa-miR-16-5p	1.26029	-2.33809	-0.334562	1.54795e-08
	RNF217	hsa-miR-16-5p	1.26029	-1.04269	-0.378475	1.08272e-10
	SYT4	hsa-miR-16-5p	1.26029	-3.6824	-0.304474	3.04774e-07
	TGFBR3	hsa-miR-16-5p	1.26029	-1.20374	-0.460507	1.10392e-15
	TMEM100	hsa-miR-16-5p	1.26029	-2.79142	-0.499751	1.36508e-18
	TSC22D3	hsa-miR-16-5p	1.26029	-1.27748	-0.264917	9.49451e-06
	ANKRD29	hsa-miR-17-5p	1.64027	-1.20719	-0.507561	3.24033e-19
	CFL2	hsa-miR-17-5p	1.64027	-1.48408	-0.564358	2.81059e-24
	CLIP4	hsa-miR-17-5p	1.64027	-1.20431	-0.610912	3.22373e-29
	CROT	hsa-miR-17-5p	1.64027	-1.00983	-0.300392	4.45426e-07
	FAM189A1	hsa-miR-17-5p	1.64027	-3.52667	-0.265512	9.05055e-06
	KAT2B	hsa-miR-17-5p	1.64027	-1.28221	-0.455223	2.55113e-15
	KLF9	hsa-miR-17-5p	1.64027	-1.1279	-0.587806	1.1481e-26
	MAPK4	hsa-miR-17-5p	1.64027	-3.22897	-0.462772	7.67531e-16
	PKIA	hsa-miR-17-5p	1.64027	-1.28516	-0.404316	4.03851e-12
	RGMA	hsa-miR-17-5p	1.64027	-1.57712	-0.653952	1.41982e-34
	RGMB	hsa-miR-17-5p	1.64027	-1.22798	-0.498752	1.63657e-18
	SLC35F3	hsa-miR-17-5p	1.64027	-1.56696	-0.191873	0.00147544
	TMEM100	hsa-miR-17-5p	1.64027	-2.79142	-0.633546	6.26793e-32
	VLDLR	hsa-miR-17-5p	1.64027	-1.36393	-0.479424	4.87323e-17
	CBX7	hsa-miR-181a-5p	1.42676	-1.21354	-0.309124	1.96403e-07
	KCNQ5	hsa-miR-181a-5p	1.42676	-1.54528	-0.0237012	0.697169
	KLF15	hsa-miR-181a-5p	1.42676	-2.58241	-0.247181	3.7562e-05
	MAMDC2	hsa-miR-181a-5p	1.42676	-3.55237	-0.246412	3.97802e-05
	PBX1	hsa-miR-181a-5p	1.42676	-1.09523	-0.213707	0.000386102
	RORB	hsa-miR-181a-5p	1.42676	-1.05123	-0.104339	0.0858756
	SLC25A4	hsa-miR-181a-5p	1.42676	-1.40596	-0.396684	1.09907e-11
	CBX7	hsa-miR-181b-5p	1.61429	-1.21354	-0.39718	1.03065e-11
	KCNQ5	hsa-miR-181b-5p	1.61429	-1.54528	-0.0971233	0.109998
	KLF15	hsa-miR-181b-5p	1.61429	-2.58241	-0.228791	0.000140919
	MAMDC2	hsa-miR-181b-5p	1.61429	-3.55237	-0.242663	5.24841e-05
	PBX1	hsa-miR-181b-5p	1.61429	-1.09523	-0.18337	0.00239684
	RORB	hsa-miR-181b-5p	1.61429	-1.05123	-0.156282	0.00983754
	SLC25A4	hsa-miR-181b-5p	1.61429	-1.40596	-0.315858	1.02556e-07
	CELF2	hsa-miR-182-5p	2.65928	-1.0156	-0.438128	3.47944e-14
	CITED2	hsa-miR-182-5p	2.65928	-1.10419	-0.442117	1.91582e-14
	ELL2	hsa-miR-182-5p	2.65928	-1.18272	-0.23916	6.77295e-05
	FOXF2	hsa-miR-182-5p	2.65928	-1.10841	-0.477265	7.02664e-17
	FOXP2	hsa-miR-182-5p	2.65928	-1.86344	-0.542903	2.98028e-22
	MAF	hsa-miR-182-5p	2.65928	-1.02065	-0.42253	3.33185e-13
	NPTX1	hsa-miR-182-5p	2.65928	-3.36172	-0.534298	1.7643e-21
	NR3C1	hsa-miR-182-5p	2.65928	-1.05315	-0.404689	3.8432e-12
	RAB6B	hsa-miR-182-5p	2.65928	-1.33146	-0.339359	9.33529e-09
	VLDLR	hsa-miR-182-5p	2.65928	-1.36393	-0.308423	2.09948e-07
	MAP7D2	hsa-miR-183-5p	3.16991	-3.47798	0.0650914	0.284752
	NEFL	hsa-miR-183-5p	3.16991	-3.4498	-0.444423	1.35222e-14
	NR3C1	hsa-miR-183-5p	3.16991	-1.05315	-0.461682	9.14587e-16
	SCARA3	hsa-miR-183-5p	3.16991	-1.19759	-0.457648	1.74017e-15
	BTG2	hsa-miR-185-5p	1.29533	-1.49996	-0.311102	1.62552e-07
	PCDH9	hsa-miR-185-5p	1.29533	-2.0231	-0.498963	1.57497e-18
	SSBP2	hsa-miR-185-5p	1.29533	-1.2753	-0.530503	3.80396e-21
	SYNM	hsa-miR-185-5p	1.29533	-2.46854	-0.572195	4.69529e-25
	KIT	hsa-miR-18a-5p	2.73665	-1.76299	-0.455981	2.26444e-15
	NR3C1	hsa-miR-18a-5p	2.73665	-1.05315	-0.452477	3.92062e-15
	SORBS2	hsa-miR-18a-5p	2.73665	-1.69119	-0.365657	4.98729e-10
	KIT	hsa-miR-18b-5p	1.33887	-1.76299	-0.193879	0.00131193
	NR3C1	hsa-miR-18b-5p	1.33887	-1.05315	-0.186308	0.00203161
	SORBS2	hsa-miR-18b-5p	1.33887	-1.69119	-0.126332	0.0373176
	TLX3	hsa-miR-191-5p	1.49582	-2.82389	-0.0567299	0.351308
	CCDC152	hsa-miR-192-5p	3.04184	-1.14574	-0.123773	0.041374
	CNR1	hsa-miR-194-5p	3.02746	-1.9793	-0.377898	1.16149e-10
	DMD	hsa-miR-194-5p	3.02746	-1.58917	-0.32563	3.8803e-08
	ID4	hsa-miR-194-5p	3.02746	-1.39025	-0.326905	3.4093e-08
	MAMDC2	hsa-miR-194-5p	3.02746	-3.55237	-0.451954	4.2529e-15
	SYT4	hsa-miR-194-5p	3.02746	-3.6824	-0.36377	6.21017e-10
	TSPAN7	hsa-miR-194-5p	3.02746	-1.12325	-0.0729405	0.230519
	FOXP2	hsa-miR-196a-5p	6.17586	-1.86344	-0.133658	0.0275178
	GCNT4	hsa-miR-196a-5p	6.17586	-2.45591	-0.205012	0.0006695
	PBX1	hsa-miR-196a-5p	6.17586	-1.09523	-0.105114	0.0835582
	PCDH19	hsa-miR-196a-5p	6.17586	-1.37347	-0.0462433	0.447518
	FOXP2	hsa-miR-196b-5p	5.78955	-1.86344	-0.260117	1.39128e-05
	GCNT4	hsa-miR-196b-5p	5.78955	-2.45591	-0.336001	1.33128e-08
	PBX1	hsa-miR-196b-5p	5.78955	-1.09523	-0.223672	0.000199912
	PCDH19	hsa-miR-196b-5p	5.78955	-1.37347	-0.122957	0.0427423
	SLC2A12	hsa-miR-196b-5p	5.78955	-1.58739	0.110451	0.0689449
	ARC	hsa-miR-19a-3p	1.95009	-2.54877	-0.237282	7.75256e-05
	ARHGEF26	hsa-miR-19a-3p	1.95009	-1.94231	-0.47439	1.13941e-16
	CBX7	hsa-miR-19a-3p	1.95009	-1.21354	-0.630071	1.68999e-31
	CLIP4	hsa-miR-19a-3p	1.95009	-1.20431	-0.533021	2.28703e-21
	CNTFR	hsa-miR-19a-3p	1.95009	-3.45026	-0.184473	0.00225324
	DTNA	hsa-miR-19a-3p	1.95009	-1.64693	-0.47315	1.4015e-16
	ELL2	hsa-miR-19a-3p	1.95009	-1.18272	-0.253054	2.40859e-05
	ERBB4	hsa-miR-19a-3p	1.95009	-2.36367	-0.153057	0.0114857
	FOXF2	hsa-miR-19a-3p	1.95009	-1.10841	-0.503444	6.94756e-19
	FOXP2	hsa-miR-19a-3p	1.95009	-1.86344	-0.500075	1.28689e-18
	ID4	hsa-miR-19a-3p	1.95009	-1.39025	-0.467418	3.61015e-16
	KIT	hsa-miR-19a-3p	1.95009	-1.76299	-0.462666	7.80673e-16
	NR3C2	hsa-miR-19a-3p	1.95009	-1.07374	-0.276711	3.59699e-06
	REEP1	hsa-miR-19a-3p	1.95009	-2.0897	-0.420816	4.24087e-13
	SNPH	hsa-miR-19a-3p	1.95009	-1.03109	-0.277257	3.43516e-06
	SOX21	hsa-miR-19a-3p	1.95009	-5.31911	-0.117625	0.0526577
	SPG20	hsa-miR-19a-3p	1.95009	-1.2113	-0.42095	4.16235e-13
	TUB	hsa-miR-19a-3p	1.95009	-1.43503	-0.444242	1.38965e-14
	ARC	hsa-miR-19b-3p	1.43481	-2.54877	-0.217447	0.000302639
	ARHGEF26	hsa-miR-19b-3p	1.43481	-1.94231	-0.483017	2.63526e-17
	CBX7	hsa-miR-19b-3p	1.43481	-1.21354	-0.569492	8.74997e-25
	CLIP4	hsa-miR-19b-3p	1.43481	-1.20431	-0.573852	3.19596e-25
	CNTFR	hsa-miR-19b-3p	1.43481	-3.45026	-0.133911	0.0272233
	DTNA	hsa-miR-19b-3p	1.43481	-1.64693	-0.471214	1.93315e-16
	ELL2	hsa-miR-19b-3p	1.43481	-1.18272	-0.300852	4.26892e-07
	ERBB4	hsa-miR-19b-3p	1.43481	-2.36367	-0.163693	0.00681961
	FOXF2	hsa-miR-19b-3p	1.43481	-1.10841	-0.471272	1.91445e-16
	FOXP2	hsa-miR-19b-3p	1.43481	-1.86344	-0.532879	2.35392e-21
	ID4	hsa-miR-19b-3p	1.43481	-1.39025	-0.414511	1.01814e-12
	KIT	hsa-miR-19b-3p	1.43481	-1.76299	-0.489254	8.90905e-18
	NR3C2	hsa-miR-19b-3p	1.43481	-1.07374	-0.284247	1.88866e-06
	REEP1	hsa-miR-19b-3p	1.43481	-2.0897	-0.410953	1.65569e-12
	SNPH	hsa-miR-19b-3p	1.43481	-1.03109	-0.262374	1.16358e-05
	SOX21	hsa-miR-19b-3p	1.43481	-5.31911	-0.0979384	0.107032
	SPG20	hsa-miR-19b-3p	1.43481	-1.2113	-0.44598	1.06701e-14
	TUB	hsa-miR-19b-3p	1.43481	-1.43503	-0.457812	1.69555e-15
	FOXP2	hsa-miR-200a-3p	3.42879	-1.86344	-0.529911	4.2844e-21
	NCAM1	hsa-miR-200a-3p	3.42879	-2.7152	-0.504126	6.12742e-19
	NR3C1	hsa-miR-200a-3p	3.42879	-1.05315	-0.485935	1.5911e-17
	SORBS2	hsa-miR-200a-3p	3.42879	-1.69119	-0.382747	6.41072e-11
	CFL2	hsa-miR-200b-3p	3.38621	-1.48408	-0.647641	9.81351e-34
	CITED2	hsa-miR-200b-3p	3.38621	-1.10419	-0.458795	1.45036e-15
	DIXDC1	hsa-miR-200b-3p	3.38621	-1.28048	-0.524408	1.28063e-20
	DTNA	hsa-miR-200b-3p	3.38621	-1.64693	-0.574944	2.47774e-25
	DUSP1	hsa-miR-200b-3p	3.38621	-1.12619	-0.351436	2.51389e-09
	FOXF2	hsa-miR-200b-3p	3.38621	-1.10841	-0.366636	4.44886e-10
	GPM6A	hsa-miR-200b-3p	3.38621	-2.97383	-0.524893	1.16367e-20
	KLF9	hsa-miR-200b-3p	3.38621	-1.1279	-0.429827	1.17469e-13
	MAMDC2	hsa-miR-200b-3p	3.38621	-3.55237	-0.560252	7.04445e-24
	NEGR1	hsa-miR-200b-3p	3.38621	-1.93215	-0.513801	9.99852e-20
	NPTX1	hsa-miR-200b-3p	3.38621	-3.36172	-0.534225	1.79085e-21
	PKIA	hsa-miR-200b-3p	3.38621	-1.28516	-0.477634	6.60184e-17
	VLDLR	hsa-miR-200b-3p	3.38621	-1.36393	-0.395009	1.36458e-11
	CFL2	hsa-miR-200c-3p	2.99745	-1.48408	-0.672492	3.67554e-37
	CITED2	hsa-miR-200c-3p	2.99745	-1.10419	-0.44276	1.73901e-14
	DIXDC1	hsa-miR-200c-3p	2.99745	-1.28048	-0.626155	5.0928e-31
	DTNA	hsa-miR-200c-3p	2.99745	-1.64693	-0.564201	2.91233e-24
	DUSP1	hsa-miR-200c-3p	2.99745	-1.12619	-0.401945	5.52683e-12
	FOXF2	hsa-miR-200c-3p	2.99745	-1.10841	-0.421184	4.02733e-13
	GPM6A	hsa-miR-200c-3p	2.99745	-2.97383	-0.541143	4.30508e-22
	KLF9	hsa-miR-200c-3p	2.99745	-1.1279	-0.535549	1.36662e-21
	MAMDC2	hsa-miR-200c-3p	2.99745	-3.55237	-0.563899	3.11695e-24
	NEGR1	hsa-miR-200c-3p	2.99745	-1.93215	-0.55136	4.93513e-23
	NPTX1	hsa-miR-200c-3p	2.99745	-3.36172	-0.536554	1.11225e-21
	NR3C1	hsa-miR-200c-3p	2.99745	-1.05315	-0.516468	6.00417e-20
	PKIA	hsa-miR-200c-3p	2.99745	-1.28516	-0.511931	1.42578e-19
	VLDLR	hsa-miR-200c-3p	2.99745	-1.36393	-0.413769	1.12739e-12
	ZNF662	hsa-miR-200c-3p	2.99745	-2.11067	-0.427111	1.73675e-13
	AP1S3	hsa-miR-204-5p	-1.7731	1.65016	-0.196438	0.00112752
	CELSR3	hsa-miR-204-5p	-1.7731	1.971	-0.233009	0.000105011
	FJX1	hsa-miR-204-5p	-1.7731	1.70804	0.112779	0.0632605
	FOXC1	hsa-miR-204-5p	-1.7731	2.08534	0.029677	0.626046
	HOXC8	hsa-miR-204-5p	-1.7731	6.69374	0.0125522	0.836735
	MYO10	hsa-miR-204-5p	-1.7731	1.03357	-0.104759	0.0846139
	NXPH4	hsa-miR-204-5p	-1.7731	2.25837	0.037833	0.534398
	PTPRJ	hsa-miR-204-5p	-1.7731	1.02781	-0.186843	0.00197075
	SATB2	hsa-miR-204-5p	-1.7731	1.80712	-0.210032	0.000488539
	SOX11	hsa-miR-204-5p	-1.7731	3.10057	-0.0819654	0.177706
	SOX4	hsa-miR-204-5p	-1.7731	2.01221	-0.00580495	0.924078
	TFAP2A	hsa-miR-204-5p	-1.7731	2.51236	-0.0956905	0.115368
	ANKRD29	hsa-miR-20a-5p	1.39252	-1.20719	-0.412064	1.42323e-12
	CFL2	hsa-miR-20a-5p	1.39252	-1.48408	-0.448357	7.41594e-15
	CLIP4	hsa-miR-20a-5p	1.39252	-1.20431	-0.540291	5.14067e-22
	CROT	hsa-miR-20a-5p	1.39252	-1.00983	-0.219172	0.000270085
	CYBRD1	hsa-miR-20a-5p	1.39252	-1.41431	-0.538038	8.19542e-22
	FAM189A1	hsa-miR-20a-5p	1.39252	-3.52667	-0.246938	3.82511e-05
	KAT2B	hsa-miR-20a-5p	1.39252	-1.28221	-0.342084	6.97708e-09
	KLF9	hsa-miR-20a-5p	1.39252	-1.1279	-0.479998	4.41914e-17
	MAPK4	hsa-miR-20a-5p	1.39252	-3.22897	-0.438377	3.3528e-14
	PKIA	hsa-miR-20a-5p	1.39252	-1.28516	-0.312568	1.41151e-07
	RGMA	hsa-miR-20a-5p	1.39252	-1.57712	-0.572121	4.77574e-25
	RGMB	hsa-miR-20a-5p	1.39252	-1.22798	-0.411179	1.60567e-12
	SLC35F3	hsa-miR-20a-5p	1.39252	-1.56696	-0.16064	0.007945
	TMEM100	hsa-miR-20a-5p	1.39252	-2.79142	-0.519674	3.23265e-20
	VLDLR	hsa-miR-20a-5p	1.39252	-1.36393	-0.462852	7.5767e-16
	BTG2	hsa-miR-212-3p	1.39155	-1.49996	-0.0898297	0.139495
	C1QL1	hsa-miR-212-3p	1.39155	-2.05124	0.0791182	0.193299
	CFL2	hsa-miR-212-3p	1.39155	-1.48408	-0.177322	0.00334304
	MAPT	hsa-miR-212-3p	1.39155	-1.95409	-0.0482018	0.428499
	RAB6B	hsa-miR-212-3p	1.39155	-1.33146	-0.163782	0.00678873
	TSC22D3	hsa-miR-212-3p	1.39155	-1.27748	0.074749	0.219134
	FOXP2	hsa-miR-214-3p	1.25288	-1.86344	0.313312	1.31364e-07
	NR3C1	hsa-miR-214-3p	1.25288	-1.05315	0.159438	0.00843147
	CCDC152	hsa-miR-215-5p	2.79242	-1.14574	0.0911923	0.133567
	ARMCX1	hsa-miR-21-5p	2.26661	-1.35689	-0.218098	0.000289948
	BTG2	hsa-miR-21-5p	2.26661	-1.49996	-0.386168	4.19005e-11
	SPG20	hsa-miR-21-5p	2.26661	-1.2113	-0.149417	0.0136339
	NR3C1	hsa-miR-216a-5p	1.73521	-1.05315	0.280793	2.54341e-06
	CELF2	hsa-miR-219a-5p	1.37681	-1.0156	-0.31166	1.54069e-07
	KLF9	hsa-miR-219a-5p	1.37681	-1.1279	-0.290775	1.06448e-06
	RORB	hsa-miR-219a-5p	1.37681	-1.05123	-0.147771	0.0147167
	ERBB4	hsa-miR-221-3p	1.71657	-2.36367	-0.186188	0.00204541
	SLITRK5	hsa-miR-221-3p	1.71657	-2.7614	-0.355324	1.62822e-09
	TSC22D3	hsa-miR-221-3p	1.71657	-1.27748	-0.273484	4.71256e-06
	ERBB4	hsa-miR-222-3p	2.16419	-2.36367	-0.24536	4.30166e-05
	SLITRK5	hsa-miR-222-3p	2.16419	-2.7614	-0.494665	3.41482e-18
	TSC22D3	hsa-miR-222-3p	2.16419	-1.27748	-0.363436	6.45447e-10
	REEP1	hsa-miR-223-3p	1.38647	-2.0897	-0.32885	2.79545e-08
	ADAMTSL3	hsa-miR-25-3p	1.30398	-1.33116	-0.422583	3.30694e-13
	BTG2	hsa-miR-25-3p	1.30398	-1.49996	-0.24907	3.25983e-05
	CLIP4	hsa-miR-25-3p	1.30398	-1.20431	-0.397915	9.36795e-12
	D4S234E	hsa-miR-25-3p	1.30398	-1.27311	0.0559956	0.357587
	FMN2	hsa-miR-25-3p	1.30398	-2.21849	-0.371429	2.5278e-10
	FOXP2	hsa-miR-25-3p	1.30398	-1.86344	-0.457125	1.89033e-15
	JPH2	hsa-miR-25-3p	1.30398	-1.7836	-0.54105	4.38964e-22
	KAT2B	hsa-miR-25-3p	1.30398	-1.28221	-0.384995	4.85039e-11
	KLF4	hsa-miR-25-3p	1.30398	-1.1543	0.0361583	0.552656
	NEFL	hsa-miR-25-3p	1.30398	-3.4498	-0.368208	3.69961e-10
	NEFM	hsa-miR-25-3p	1.30398	-2.63849	-0.435122	5.42621e-14
	NOVA1	hsa-miR-25-3p	1.30398	-1.57367	-0.435754	4.94434e-14
	NPTX1	hsa-miR-25-3p	1.30398	-3.36172	-0.393612	1.633e-11
	PCOLCE2	hsa-miR-25-3p	1.30398	-2.39947	-0.208684	0.000532063
	PRKAR2B	hsa-miR-25-3p	1.30398	-1.33407	-0.412738	1.2982e-12
	RBPMS2	hsa-miR-25-3p	1.30398	-2.25987	-0.485356	1.75908e-17
	SOSTDC1	hsa-miR-25-3p	1.30398	-4.20662	-0.00861832	0.887487
	SYN2	hsa-miR-25-3p	1.30398	-2.08786	-0.127834	0.0350967
	TEF	hsa-miR-25-3p	1.30398	-1.06901	-0.356217	1.47243e-09
	CFL2	hsa-miR-301a-3p	1.41413	-1.48408	-0.436267	4.5837e-14
	FOXF2	hsa-miR-301a-3p	1.41413	-1.10841	-0.33505	1.47095e-08
	KIT	hsa-miR-301a-3p	1.41413	-1.76299	-0.344637	5.29799e-09
	MAF	hsa-miR-301a-3p	1.41413	-1.02065	-0.282464	2.20351e-06
	NPTX1	hsa-miR-301a-3p	1.41413	-3.36172	-0.399824	7.30277e-12
	NR3C2	hsa-miR-301a-3p	1.41413	-1.07374	-0.28848	1.30439e-06
	PRKAA2	hsa-miR-301a-3p	1.41413	-2.57068	-0.263786	1.03959e-05
	REEP1	hsa-miR-301a-3p	1.41413	-2.0897	-0.34526	4.95186e-09
	SLC35F3	hsa-miR-301a-3p	1.41413	-1.56696	-0.0618556	0.309428
	SNPH	hsa-miR-301a-3p	1.41413	-1.03109	-0.217384	0.000303885
	SOX21	hsa-miR-301a-3p	1.41413	-5.31911	0.0718184	0.23779
	SPG20	hsa-miR-301a-3p	1.41413	-1.2113	-0.262659	1.13742e-05
	CPEB1	hsa-miR-320b	1.69204	-2.07395	-0.374823	1.68456e-10
	DMD	hsa-miR-320b	1.69204	-1.58917	-0.453022	3.60123e-15
	DNER	hsa-miR-320b	1.69204	-3.90677	-0.198764	0.00098089
	MYEF2	hsa-miR-320b	1.69204	-1.49657	-0.302135	3.79057e-07
	NEGR1	hsa-miR-320b	1.69204	-1.93215	-0.432271	8.23894e-14
	NR3C1	hsa-miR-320b	1.69204	-1.05315	-0.255195	2.04291e-05
	PBX1	hsa-miR-320b	1.69204	-1.09523	-0.253913	2.25502e-05
	PID1	hsa-miR-320b	1.69204	-1.44395	-0.243646	4.88279e-05
	TSC22D3	hsa-miR-320b	1.69204	-1.27748	-0.254298	2.18928e-05
	ADAMTSL3	hsa-miR-32-5p	1.55163	-1.33116	-0.440912	2.29613e-14
	BTG2	hsa-miR-32-5p	1.55163	-1.49996	-0.227293	0.000156224
	CELF2	hsa-miR-32-5p	1.55163	-1.0156	-0.410089	1.86147e-12
	CLIP4	hsa-miR-32-5p	1.55163	-1.20431	-0.445801	1.09656e-14
	D4S234E	hsa-miR-32-5p	1.55163	-1.27311	0.107997	0.0753825
	FMN2	hsa-miR-32-5p	1.55163	-2.21849	-0.355154	1.65962e-09
	FOXP2	hsa-miR-32-5p	1.55163	-1.86344	-0.498526	1.70488e-18
	JPH2	hsa-miR-32-5p	1.55163	-1.7836	-0.521904	2.09354e-20
	KAT2B	hsa-miR-32-5p	1.55163	-1.28221	-0.355963	1.5152e-09
	KLF4	hsa-miR-32-5p	1.55163	-1.1543	0.130224	0.0317962
	NEFL	hsa-miR-32-5p	1.55163	-3.4498	-0.327435	3.23016e-08
	NEFM	hsa-miR-32-5p	1.55163	-2.63849	-0.439507	2.83345e-14
	NOVA1	hsa-miR-32-5p	1.55163	-1.57367	-0.382479	6.6261e-11
	NPTX1	hsa-miR-32-5p	1.55163	-3.36172	-0.422895	3.1646e-13
	PCOLCE2	hsa-miR-32-5p	1.55163	-2.39947	-0.219582	0.000262861
	PRKAR2B	hsa-miR-32-5p	1.55163	-1.33407	-0.368351	3.63778e-10
	RBPMS2	hsa-miR-32-5p	1.55163	-2.25987	-0.458355	1.55557e-15
	SOSTDC1	hsa-miR-32-5p	1.55163	-4.20662	0.0417176	0.493247
	SYN2	hsa-miR-32-5p	1.55163	-2.08786	-0.106973	0.0782075
	TEF	hsa-miR-32-5p	1.55163	-1.06901	-0.39382	1.58987e-11
	PRKAA2	hsa-miR-335-5p	1.09143	-2.57068	-0.168571	0.00531469
	RPRM	hsa-miR-335-5p	1.09143	-4.20701	-0.118102	0.0516987
	ANKRD29	hsa-miR-33b-5p	2.29255	-1.20719	-0.360073	9.50274e-10
	NTN1	hsa-miR-33b-5p	2.29255	-1.65636	-0.4835	2.42468e-17
	RGMA	hsa-miR-33b-5p	2.29255	-1.57712	-0.496403	2.50059e-18
	ANK2	hsa-miR-34a-5p	1.03048	-1.55031	-0.455051	2.62116e-15
	DIXDC1	hsa-miR-34a-5p	1.03048	-1.28048	-0.492189	5.30706e-18
	FOXP2	hsa-miR-34a-5p	1.03048	-1.86344	-0.501093	1.06902e-18
	GREM2	hsa-miR-34a-5p	1.03048	-1.69305	-0.383749	5.66306e-11
	INA	hsa-miR-34a-5p	1.03048	-2.66579	-0.370064	2.97229e-10
	NPTX1	hsa-miR-34a-5p	1.03048	-3.36172	-0.386418	4.0613e-11
	PKIA	hsa-miR-34a-5p	1.03048	-1.28516	-0.402316	5.26326e-12
	PPP2R3A	hsa-miR-34a-5p	1.03048	-1.54771	-0.351648	2.45557e-09
	ANK2	hsa-miR-34c-5p	1.73264	-1.55031	0.327302	3.27418e-08
	DIXDC1	hsa-miR-34c-5p	1.73264	-1.28048	0.285587	1.68101e-06
	FOXP2	hsa-miR-34c-5p	1.73264	-1.86344	0.302627	3.62109e-07
	GREM2	hsa-miR-34c-5p	1.73264	-1.69305	0.287883	1.37477e-06
	INA	hsa-miR-34c-5p	1.73264	-2.66579	0.175165	0.00375512
	PKIA	hsa-miR-34c-5p	1.73264	-1.28516	0.377754	1.18187e-10
	PPP2R3A	hsa-miR-34c-5p	1.73264	-1.54771	0.17685	0.00342957
	ANK2	hsa-miR-376b-3p	1.35134	-1.55031	0.0159524	0.793399
	CELF2	hsa-miR-376b-3p	1.35134	-1.0156	-0.0251527	0.679618
	KLF15	hsa-miR-376b-3p	1.35134	-2.58241	0.0287327	0.637079
	SHMT2	hsa-miR-383-5p	-1.84601	1.23834	-0.252636	2.487e-05
	BTG2	hsa-miR-421	1.51136	-1.49996	-0.322246	5.45386e-08
	PRKAA2	hsa-miR-421	1.51136	-2.57068	-0.0888723	0.143779
	ADRB2	hsa-miR-424-5p	1.84626	-2.25652	-0.189977	0.00164696
	BTG2	hsa-miR-424-5p	1.84626	-1.49996	-0.18604	0.00206259
	DIXDC1	hsa-miR-424-5p	1.84626	-1.28048	-0.513742	1.01111e-19
	LEPREL1	hsa-miR-424-5p	1.84626	-1.62629	-0.163377	0.00692886
	PDK4	hsa-miR-424-5p	1.84626	-2.12478	-0.333078	1.80701e-08
	PID1	hsa-miR-424-5p	1.84626	-1.44395	-0.180402	0.00282566
	RELN	hsa-miR-424-5p	1.84626	-2.33809	-0.231369	0.000117813
	RNF217	hsa-miR-424-5p	1.84626	-1.04269	-0.219694	0.000260905
	SYT4	hsa-miR-424-5p	1.84626	-3.6824	-0.240362	6.20805e-05
	TGFBR3	hsa-miR-424-5p	1.84626	-1.20374	-0.385367	4.63075e-11
	TMEM100	hsa-miR-424-5p	1.84626	-2.79142	-0.355386	1.617e-09
	TSC22D3	hsa-miR-424-5p	1.84626	-1.27748	-0.157914	0.00908673
	CFL2	hsa-miR-425-5p	1.83447	-1.48408	-0.504148	6.10255e-19
	CFL2	hsa-miR-429	3.69872	-1.48408	-0.663917	6.09246e-36
	CITED2	hsa-miR-429	3.69872	-1.10419	-0.417548	6.69247e-13
	DIXDC1	hsa-miR-429	3.69872	-1.28048	-0.590952	5.30457e-27
	DTNA	hsa-miR-429	3.69872	-1.64693	-0.542294	3.38584e-22
	DUSP1	hsa-miR-429	3.69872	-1.12619	-0.306386	2.54627e-07
	FOXF2	hsa-miR-429	3.69872	-1.10841	-0.367986	3.79739e-10
	GPM6A	hsa-miR-429	3.69872	-2.97383	-0.508099	2.93056e-19
	KLF9	hsa-miR-429	3.69872	-1.1279	-0.500162	1.26668e-18
	MAMDC2	hsa-miR-429	3.69872	-3.55237	-0.557485	1.2991e-23
	NEGR1	hsa-miR-429	3.69872	-1.93215	-0.56187	4.91258e-24
	NPTX1	hsa-miR-429	3.69872	-3.36172	-0.551289	5.01055e-23
	NR3C1	hsa-miR-429	3.69872	-1.05315	-0.542335	3.35673e-22
	PKIA	hsa-miR-429	3.69872	-1.28516	-0.473734	1.27134e-16
	VLDLR	hsa-miR-429	3.69872	-1.36393	-0.370871	2.70116e-10
	ZNF662	hsa-miR-429	3.69872	-2.11067	-0.406926	2.85067e-12
	FOXF2	hsa-miR-454-3p	1.21077	-1.10841	-0.312959	1.35925e-07
	KIT	hsa-miR-454-3p	1.21077	-1.76299	-0.35697	1.35242e-09
	MAF	hsa-miR-454-3p	1.21077	-1.02065	-0.317453	8.77185e-08
	NPTX1	hsa-miR-454-3p	1.21077	-3.36172	-0.398881	8.26027e-12
	NR3C2	hsa-miR-454-3p	1.21077	-1.07374	-0.271181	5.70212e-06
	PRKAA2	hsa-miR-454-3p	1.21077	-2.57068	-0.323127	4.99356e-08
	REEP1	hsa-miR-454-3p	1.21077	-2.0897	-0.339296	9.39829e-09
	SLC35F3	hsa-miR-454-3p	1.21077	-1.56696	-0.0905084	0.136517
	SNPH	hsa-miR-454-3p	1.21077	-1.03109	-0.159961	0.00821666
	SOX21	hsa-miR-454-3p	1.21077	-5.31911	0.120735	0.0466655
	SPG20	hsa-miR-454-3p	1.21077	-1.2113	-0.331994	2.02226e-08
	CIT	hsa-miR-486-5p	-1.16991	1.32843	0.144285	0.0172596
	SNRPD1	hsa-miR-486-5p	-1.16991	1.14058	0.155619	0.0101582
	HMGA2	hsa-miR-490-3p	-4.35336	2.66244	-0.0826574	0.174061
	PRKX	hsa-miR-490-3p	-4.35336	1.04865	-0.132085	0.0294122
	RASAL2	hsa-miR-490-3p	-4.35336	1.1034	-0.148159	0.0144545
	SLC6A6	hsa-miR-490-3p	-4.35336	1.42725	0.0658204	0.279381
	USP2	hsa-miR-503-5p	2.18899	-1.88582	-0.299804	4.70221e-07
	KIT	hsa-miR-505-3p	1.27573	-1.76299	-0.364231	5.88683e-10
	ERBB4	hsa-miR-551a	1.4618	-2.36367	-0.0620921	0.307578
	ADRB2	hsa-miR-590-3p	1.83022	-2.25652	-0.265067	9.38101e-06
	CBX7	hsa-miR-590-3p	1.83022	-1.21354	-0.480928	3.77048e-17
	ELL2	hsa-miR-590-3p	1.83022	-1.18272	-0.188295	0.00181408
	KAT2B	hsa-miR-590-3p	1.83022	-1.28221	-0.216743	0.000316924
	PCDH19	hsa-miR-590-3p	1.83022	-1.37347	-0.377575	1.20786e-10
	RAB6B	hsa-miR-590-3p	1.83022	-1.33146	-0.374185	1.81874e-10
	SPG20	hsa-miR-590-3p	1.83022	-1.2113	-0.375146	1.62021e-10
	BTG2	hsa-miR-590-5p	1.5066	-1.49996	-0.277547	3.3519e-06
	CITED2	hsa-miR-653-5p	1.24544	-1.10419	0.173395	0.00412693
	CROT	hsa-miR-653-5p	1.24544	-1.00983	0.177862	0.00324652
	TSC22D3	hsa-miR-653-5p	1.24544	-1.27748	0.166983	0.0057681
	GRIA4	hsa-miR-708-5p	1.95374	-2.51519	-0.130705	0.0311646
	ERBB4	hsa-miR-7-5p	2.78182	-2.36367	-0.229968	0.000129888
	KLF4	hsa-miR-7-5p	2.78182	-1.1543	0.00115665	0.984851
	ADAMTSL3	hsa-miR-92a-3p	1.1604	-1.33116	-0.578457	1.0853e-25
	BTG2	hsa-miR-92a-3p	1.1604	-1.49996	-0.266024	8.68449e-06
	CLIP4	hsa-miR-92a-3p	1.1604	-1.20431	-0.573914	3.15039e-25
	D4S234E	hsa-miR-92a-3p	1.1604	-1.27311	-0.00642897	0.915946
	FMN2	hsa-miR-92a-3p	1.1604	-2.21849	-0.448509	7.24419e-15
	FOXP2	hsa-miR-92a-3p	1.1604	-1.86344	-0.524163	1.34378e-20
	JPH2	hsa-miR-92a-3p	1.1604	-1.7836	-0.580698	6.37653e-26
	KAT2B	hsa-miR-92a-3p	1.1604	-1.28221	-0.46245	8.08393e-16
	KLF4	hsa-miR-92a-3p	1.1604	-1.1543	-0.0057152	0.925249
	NEFL	hsa-miR-92a-3p	1.1604	-3.4498	-0.419208	5.31194e-13
	NEFM	hsa-miR-92a-3p	1.1604	-2.63849	-0.415244	9.20413e-13
	NOVA1	hsa-miR-92a-3p	1.1604	-1.57367	-0.478437	5.76259e-17
	NPTX1	hsa-miR-92a-3p	1.1604	-3.36172	-0.459369	1.32378e-15
	PCOLCE2	hsa-miR-92a-3p	1.1604	-2.39947	-0.263456	1.06741e-05
	PRKAR2B	hsa-miR-92a-3p	1.1604	-1.33407	-0.522328	1.92693e-20
	RBPMS2	hsa-miR-92a-3p	1.1604	-2.25987	-0.586187	1.703e-26
	SOSTDC1	hsa-miR-92a-3p	1.1604	-4.20662	-0.158518	0.00882175
	SYN2	hsa-miR-92a-3p	1.1604	-2.08786	-0.172203	0.00439563
	TEF	hsa-miR-92a-3p	1.1604	-1.06901	-0.388336	3.19239e-11
	ANKRD29	hsa-miR-93-5p	1.5265	-1.20719	-0.366792	4.36794e-10
	CFL2	hsa-miR-93-5p	1.5265	-1.48408	-0.466296	4.33634e-16
	CLIP4	hsa-miR-93-5p	1.5265	-1.20431	-0.512298	1.33005e-19
	CROT	hsa-miR-93-5p	1.5265	-1.00983	-0.100502	0.0981111
	FAM189A1	hsa-miR-93-5p	1.5265	-3.52667	-0.242088	5.47394e-05
	KAT2B	hsa-miR-93-5p	1.5265	-1.28221	-0.332547	1.90959e-08
	KLF9	hsa-miR-93-5p	1.5265	-1.1279	-0.467292	3.68565e-16
	MAPK4	hsa-miR-93-5p	1.5265	-3.22897	-0.45753	1.77285e-15
	PKIA	hsa-miR-93-5p	1.5265	-1.28516	-0.359186	1.05156e-09
	RGMA	hsa-miR-93-5p	1.5265	-1.57712	-0.607833	7.25231e-29
	RGMB	hsa-miR-93-5p	1.5265	-1.22798	-0.472533	1.55302e-16
	SLC35F3	hsa-miR-93-5p	1.5265	-1.56696	-0.184052	0.00230701
	SPG20	hsa-miR-93-5p	1.5265	-1.2113	-0.397438	9.96732e-12
	TMEM100	hsa-miR-93-5p	1.5265	-2.79142	-0.536204	1.1952e-21
	VLDLR	hsa-miR-93-5p	1.5265	-1.36393	-0.429435	1.2433e-13
	CELF2	hsa-miR-96-5p	3.26971	-1.0156	-0.51828	4.23473e-20
	DIXDC1	hsa-miR-96-5p	3.26971	-1.28048	-0.616962	6.38496e-30
	FOXF2	hsa-miR-96-5p	3.26971	-1.10841	-0.5183	4.21839e-20
	FOXP2	hsa-miR-96-5p	3.26971	-1.86344	-0.603339	2.33109e-28
	GPM6B	hsa-miR-96-5p	3.26971	-2.20201	-0.404711	3.83204e-12
	INA	hsa-miR-96-5p	3.26971	-2.66579	-0.471107	1.96766e-16
	PRIMA1	hsa-miR-96-5p	3.26971	-3.33602	-0.552646	3.73764e-23
	RAB6B	hsa-miR-96-5p	3.26971	-1.33146	-0.39591	1.21481e-11
	RGS2	hsa-miR-96-5p	3.26971	-1.45389	-0.426898	1.79069e-13
	TAC1	hsa-miR-96-5p	3.26971	-4.8332	-0.427935	1.543e-13
	TSC22D3	hsa-miR-96-5p	3.26971	-1.27748	-0.529967	4.23692e-21
	VLDLR	hsa-miR-96-5p	3.26971	-1.36393	-0.414839	9.73323e-13

## Sheet: methylation control
	Table S3. Candidate genes controlled by methylation.
	Gene Symbol	Gene expression change (log2 fold)	Methylation change (log2 fold)
	PAICS	1.35438	-3.03819
	BCL11B	1.53922	-2.9269
	MATN3	1.72891	-2.75826
	AMH	3.06199	-2.62792
	CTSL2	2.67451	-2.59786
	ABCC3	1.75428	-2.55769
	GPRIN1	1.91516	-2.54694
	PKP2	1.14599	-2.39586
	FSCN1	1.89691	-2.36997
	LAIR1	1.15896	-2.33097
	PLXND1	1.25115	-2.23176
	FRMD5	1.87192	-2.18391
	LIPG	2.59808	-2.15472
	PVRL2	1.23059	-2.1426
	KRT36	4.16404	-2.12069
	TEAD4	1.90893	-1.98159
	CDC25B	1.95099	-1.91499
	HOXA13	8.7735	-1.90942
	EPHB2	3.5754	-1.87728
	MCM2	1.93698	-1.87506
	PDX1	3.38543	-1.87489
	CLDN1	3.81896	-1.83582
	WNT8B	4.08471	-1.81123
	CCDC138	1.32571	-1.80911
	TNFRSF4	1.89351	-1.80779
	XIRP1	4.74008	-1.75479
	FOXE3	4.31107	-1.65144
	CD276	1.38057	-1.62575
	RDH8	5.88807	-1.61131
	TFRC	1.03199	-1.60131
	ONECUT2	4.02137	-1.58044
	TYMS	1.73542	-1.55358
	ERI1	1.12193	-1.53718
	MLF1IP	1.548	-1.51053
	CDX2	4.6448	-1.49155
	SLC12A7	1.71916	-1.49058
	MEN1	1.04206	-1.48744
	CXCL1	3.03987	-1.4811
	CCNJ	1.23851	-1.46557
	CIT	1.32843	-1.44746
	EMX1	3.87248	-1.44739
	FANCC	1.11071	-1.43498
	CCR1	1.02781	-1.42383
	TNFRSF1B	1.05639	-1.41813
	GAS2L3	1.13952	-1.39679
	GPR176	1.15563	-1.39544
	NUSAP1	2.45664	-1.35819
	UTP20	1.21296	-1.34599
	ZNF696	1.03954	-1.29781
	KAL1	1.54608	-1.28169
	CPZ	1.46247	-1.28139
	LRRC8E	1.5583	-1.2686
	MSX2	1.63461	-1.25256
	ERBB3	1.02949	-1.24731
	SP8	4.76472	-1.24641
	LEF1	1.6256	-1.2441
	BBC3	1.724	-1.23447
	SHOX2	2.81019	-1.23214
	NUP107	1.09668	-1.20679
	KCNE3	1.88414	-1.19745
	STAC3	1.538	-1.1871
	HLX	1.12628	-1.14045
	ZNF239	1.36405	-1.13292
	CBX4	1.38246	-1.13021
	FAM167B	1.47172	-1.12731
	TNFSF13B	1.00212	-1.11677
	SIX1	2.81024	-1.11518
	SRGAP1	1.20051	-1.10179
	FOXH1	1.61934	-1.10035
	PRKDC	1.36651	-1.09541
	NMU	2.61003	-1.04364
	MND1	2.03558	-1.04348
	RAI14	1.03943	-1.0353
	CDCP1	1.85522	-1.00528
	CHL1	-1.60377	1.02181
	ACOX2	-1.44299	1.04243
	MRGPRX2	-3.2622	1.1166
	SYT4	-3.6824	1.13595
	HTR7	-1.81581	1.23354
	GNAO1	-1.70524	1.2619
	DYNLRB2	-4.00645	1.49412
	PKIA	-1.28516	1.51178
	RORB	-1.05123	1.54955
	GAMT	-1.93006	1.88195
	MYEF2	-1.49657	2.09371
	PTF1A	-5.28789	2.13076
	KCNQ5	-1.54528	2.80297

## Sheet: CNA control
	Table S3. Candidate genes controlled by copy number alteration.
	Gene Symbol	CNA control	Gene expression change (log2 fold)	Gene-copy number correlation	Correlation P-value
	NEIL2	Aml	1.07297	0.807244	0
	CCNE1	Aml	2.17694	0.740435	0
	XPO5	Aml	1.35612	0.64262	0
	ZNF217	Aml	1.01867	0.626127	0
	CCT2	Aml	1.05605	0.612491	0
	CDK6	Aml	1.62079	0.587836	0
	NUP155	Aml	1.22816	0.561145	0
	ALG3	Aml	1.21885	0.556643	0
	C5orf34	Aml	1.86417	0.555973	0
	NUP107	Aml	1.09668	0.549053	0
	SKP2	Aml	1.50289	0.521973	0
	ECE2	Aml	1.43419	0.497964	0
	C5orf28	Aml	1.00789	0.497312	0
	CCND1	Aml	1.32068	0.470538	2.22045e-16
	ANP32E	Aml	1.08525	0.436045	4.75175e-14
	RFC4	Aml	1.17247	0.422282	3.45057e-13
	LOC727677	Aml	2.42167	0.40683	2.88769e-12
	C2CD4D	Aml	2.19997	0.372765	2.15589e-10
	NCEH1	Aml	1.40215	0.369053	3.34909e-10
	BLM	Aml	2.42404	0.358691	1.11246e-09
	ETV5	Aml	1.01977	0.349373	3.15793e-09
	ECT2	Aml	2.28535	0.345176	4.99708e-09
	C9	Aml	3.75032	0.328185	2.99232e-08
	CGN	Aml	1.74547	0.325435	3.9577e-08
	POU5F1B	Aml	2.44098	0.304802	2.9555e-07
	LOC100132354	Aml	3.68024	0.304144	3.14311e-07
	C6orf223	Aml	3.4531	0.299173	4.98269e-07
	LOC648987	Aml	1.10401	0.285805	1.64929e-06
	CLCN2	Aml	1.38165	0.284903	1.78407e-06
	IGF2BP2	Aml	1.96258	0.274612	4.28965e-06
	LOC100422737	Aml	4.46635	0.273059	4.88191e-06
	LOC100132111	Aml	1.48219	0.272625	5.06093e-06
	CFD	Del	-2.17598	0.249111	3.24978e-05
	MIR554	Aml	5.05938	0.225232	0.000179851
	EEF1A2	Del	-2.97857	0.215061	0.000353676
	C3orf65	Aml	2.78376	0.195375	0.00120106
	SLC25A4	Del	-1.40596	0.188922	0.0017501
	TNFAIP8L3	Del	-1.05876	0.188578	0.00178497
	SNORD2	Aml	1.07327	0.182725	0.0024846
	OSMR	Aml	1.36613	0.180326	0.00283741
	PLIN4	Del	-2.95595	0.178246	0.00317958
	CHGB	Del	-3.23941	0.170272	0.00486486
	MYOCD	Del	-1.84472	0.170217	0.00487883
	FGF19	Aml	5.74203	0.168265	0.00539947
	C14orf64	Del	-1.13275	0.166365	0.0059538
	LOC100288346	Del	-2.81608	0.165856	0.00611071
	GABARAPL3	Aml	4.17418	0.164355	0.00659495
	SNORD72	Aml	5.42919	0.164243	0.0066327
	TMEM25	Del	-1.22261	0.146619	0.0155181
	GNG7	Del	-2.03721	0.144503	0.0170904
	PTPRS	Del	-1.09518	0.141613	0.0194611
	NCAM1	Del	-2.7152	0.131632	0.0299775
	PARK2	Del	-1.78002	0.12888	0.0336185
	C11orf92	Del	-1.26685	0.120407	0.0472682
	LAMP3	Aml	2.23509	0.116469	0.0550429
	CDH22	Del	-2.42092	0.113373	0.0618722
	ENPP6	Del	-1.79416	0.102436	0.0917825
	DMD	Del	-1.58917	0.101081	0.0961813
	PRIMA1	Del	-3.33602	0.0984758	0.105111
	CKB	Del	-2.87362	0.0974658	0.108744
	ATCAY	Del	-3.48917	0.0943957	0.120396
	ITGB1BP3	Del	-4.13541	0.0896042	0.140495
	RIMS4	Del	-2.67178	0.0877529	0.148914
	USP2	Del	-1.88582	0.0823534	0.175655
	ASB2	Del	-1.88716	0.0818629	0.178251
	PAK7	Del	-3.83317	0.0770911	0.204994
	CAMK2N2	Aml	1.11064	0.06886	0.257726
	GNAS-AS1	Del	-2.85952	0.0656956	0.280295
	LRRIQ4	Aml	2.60096	0.0655375	0.281457
	DIXDC1	Del	-1.28048	0.0648321	0.286679
	TMCO5A	Del	-3.34432	0.0645221	0.288994
	SCN2B	Del	-1.93425	0.062612	0.303537
	HDC	Del	-1.42647	0.0588037	0.333951
	MYEF2	Del	-1.49657	0.0570351	0.348719
	KNG1	Aml	3.30018	0.0455493	0.454371
	EGFLAM	Aml	1.01394	0.0454546	0.455311
	PART1	Del	-3.086	0.0452065	0.457778
	PKNOX2	Del	-1.67427	0.0450776	0.459063
	CRYAB	Del	-2.01323	0.0441738	0.468125
	CTSS	Aml	1.03941	0.0380744	0.531791
	FAM181A	Del	-3.36262	0.0378736	0.533959
	C14orf132	Del	-1.4008	0.0325345	0.593174
	AQP7P3	Del	-5.08298	0.0274785	0.651856
	OPCML	Del	-2.28119	0.0261777	0.667327
	SHISA6	Del	-2.22888	0.0239344	0.694339
	PCSK2	Del	-4.86392	0.0204152	0.737489
	MMP27	Del	-4.15723	0.0193525	0.750691
	SNPH	Del	-1.03109	0.0129591	0.831521
	SLC24A5	Del	-1.57046	0.00656344	0.914194
	SCG3	Del	-2.65458	0.00388729	0.949117
	CLMP	Del	-1.23574	0.00301357	0.960543
	PGM5	Del	-2.58824	-0.00509952	0.933282
	ZFR2	Del	-2.01282	-0.00690168	0.909791
	HSPB2	Del	-1.24205	-0.0112054	0.854046
	PGR	Del	-1.77929	-0.0126757	0.835153
	PLIN5	Del	-1.56584	-0.0145268	0.8115
	KCNB1	Del	-3.31778	-0.0169164	0.781221
	C9orf71	Del	-2.49328	-0.0174524	0.774473
	ZBTB16	Del	-2.31676	-0.0297015	0.625761
	DIRAS1	Del	-1.94146	-0.0372621	0.540587
	ARHGAP20	Del	-1.22612	-0.0430392	0.479641
	FYB	Aml	1.11771	-0.0530451	0.383521
	GAMT	Del	-1.93006	-0.060601	0.319362
	GRIA4	Del	-2.51519	-0.0653232	0.283037
	LOC572558	Del	-4.7282	-0.0755575	0.214176
	FAM55D	Del	-3.73771	-0.0957544	0.115124
	DIO3OS	Del	-2.13345	-0.0967705	0.111302
	ADAM33	Del	-1.75203	-0.101794	0.0938446
	SLC1A3	Aml	1.29103	-0.104265	0.0860992
	JPH2	Del	-1.7836	-0.114163	0.0600662
	MYL9	Del	-1.79141	-0.133161	0.0281044
	C20orf166-AS1	Del	-2.62405	-0.138969	0.0218764
	WISP2	Del	-3.25577	-0.141566	0.0195019
	CNA, copy number alteration; Aml, amplified; Del, deleted.
