# Supplementary material for: Combining multi-dimensional data to identify key genes and pathways in gastric cancer
Source: PeerJ. 2017 Jun 6;5:e3385. doi: 10.7717/peerj.3385 (PMC5463969; doi:10.7717/peerj.3385)
Supplement: Table S4 [file peerj-05-3385-s004.xlsx]

## Sheet: Sheet1
	Table S4. Degree distribution of genes in the three networks (top 10).
	miRNA control		methylation control		CNA control
	Gene Symbol	Degree	Gene Symbol	Degree	Gene Symbol	Degree
	SRC	53	MCM2	36	CDK2	46
	CDK2	45	CDK2	32	CDK1	42
	CDK1	43	PCNA	30	PCNA	37
	KAT2B	41	MCM3	28	BLM	33
	PCNA	35	PRKDC	27	CCNA2	26
	UBE2I	26	CDK1	26	PLK1	24
	SMARCA4	26	CDC7	25	HSP90AB1	23
	PML	25	MCM5	25	CCNE1	23
	CCNA2	23	MCM4	25	RAD51	22
	CDK6	21	MCM7	24	PARK2	21
					CDK6	21
	CNA, copy number alteration.

## Sheet: Sheet2
	Table S4. Betweennes and closeness distribution of genes in the three networks (top 10).
	miRNA control		methylation control		CNA control
	Betweenness	Closeness	Betweenness	Closeness	Betweenness	Closeness
	SRC	SRC	PCNA	PCNA	PCNA	PCNA
	KAT2B	KAT2B	PRKDC	CDK2	PARK2	CDK2
	UBE2I	CDK2	SRC	CDK1	WDHD1	CDK1
	CDK1	CDK1	CDC7	CDC7	CDK1	HSP90AB1
	NR3C1	NR3C1	KAT2B	KAT2B	PLAUR	UBE2I
	SH3KBP1	CCNA2	UBE2I	MCM2	BLM	CCNA2
	SMARCA4	CCND1	STAT1	PRKDC	HSP90AB1	CCND1
	PCNA	TRIM28	CDK1	CHEK2	CDK2	CCNA1
	CDK2	PCNA	CDK2	CDKN2A	UBE2I	CCNE1
	TCF3	UBE2I	NOC4L	CHEK1	LRRK2	KAT2B
